# Supplementary material for: De novo PacBio long-read and phased avian genome assemblies correct and add to reference genes generated with intermediate and short reads
Source: Gigascience. 2017 Aug 28;6(10):1–16. doi: 10.1093/gigascience/gix085 (PMC5632298; doi:10.1093/gigascience/gix085)
Supplement: Additional Files [file gix085_Supp.zip]

Archive with 2 entries (2 files):
- Korlach et al supplementary figures v15.pdf
- Supplementary Figures Legend.doc
